# Supplementary material for: A large expert-curated cryo-EM image dataset for machine learning protein particle picking
Source: Sci Data. 2023 Jun 22;10:392. doi: 10.1038/s41597-023-02280-2 (PMC10287764; doi:10.1038/s41597-023-02280-2)
Supplement: Supplementary file 2 — Table S1 [file 41597_2023_2280_MOESM2_ESM.xlsx]

## Sheet: Sheet1
Table S1: Metrics of EM data acquisition and grid preparation utilized while importing movies for particle picking.
SN	EMPAIR ID	Micrograph Format	Gain File Format (if Exists)	Necessary GAIN file modification	Pixel Spacing (Å)	Acceleration Voltage (kV)	Spherical Aberration (mm)	Electron Dose (e/A^2)	Defocus range (μm)	Microscope	Detector
1	10389	tif	mrc	Two MRCs for two different datasets	0.639	300	2.7	42	-0.2 to -0.5	Titan Krios Microscope	K2 Summit Direct Electron Detector (Gatan)
2	10081	mrc	N/A	Motion corrected 2D projection images of the N-terminal deleted innexin-6 gap junction hemichannels in nanodiscs.	1.3	300	2.7	50	-1.5 to -3.3	Titan Krios Microscope	K2 Summit Direct Electron Detector (Gatan)
3	10289	mrc	N/A	Motion corrected 2D projection images of innexin-6 gap junction hemichannels in nanodiscs.	1.232	300	2.7	35	Estimated with CTFFIND4	JEM-3000SFF (JEOL) Microscope	K2 Summit Direct Electron Detector (Gatan)
4	11057	tif	mrc	Please use CountCDSRef_2021-10-03_05.10.16_210922_2_5_230-1_0000.mrc as a gain reference without rotation and flipping. The four digits at the end of the file names (0000 to 0024) represent beam shift directions.	0.752	300	2.7	50	-0.8 to -2.3	CRYO ARM 300 (JEOL) Microscope	GATAN K3 BIOQUANTUM (6k x 4k)
5	10444	tif	mrc	Gain reference is provided, which need to be flipped ('Flip upside down (1)' in RELION).	0.83	300	2.7	59.4		Titan Krios Microscope	K3 Direct Electron Detector (Gatan)
6	10576	tif	dm4	NA	0.679	300	2.7	40		Titan Krios Microscope	K2 Summit Direct Electron Detector (Gatan)
7	10816	tif	dm4	The gain reference file is in dm4 format (Digital Micrograph). The super-resolution pixel size is 0.52 Angstrom (1.04 after binning)	0.502	300	2.7	74	-1.5 to -3.5	Titan Krios Microscope	K2 Summit Direct Electron Detector (Gatan)
8	10526	tif	dm4	NA	0.8283	300	2.7	71.2	0.3 to 0.8	Titan Krios Microscope (ThermoFisher)	K2 Summit Direct Electron Detector (Gatan)
9	11051	mrc	mrc	NA	0.84	300	2.7	52.2	0.6 to 2.8	Titan Krios Microscope (ThermoFisher)	K2 Summit Direct Electron Detector (Gatan)
10	10760	mrc	N/A	Motion corrected 2D projection images of the N-terminal deleted innexin-6 gap junction hemichannels in nanodiscs.	1.232	300	2.7	56	1.4 to 3.5	JEM-3000SFF (JEOL) Microscope	K2 Summit Direct Electron Detector (Gatan)
11	11183	mrc	N/A	Motion corrected 2D projection images of the N-terminal deleted innexin-6 gap junction hemichannels in nanodiscs.	0.88	200	2.7	45	0.1 to 3.2	G3 Talos Arctica Microscope	K3 Camera (Gatan)
12	10671	tif	mrc	NA	0.83	300	2.7	52.4	−0.6 to −1.5	Titan Krios G3i Microscope (ThermoFisher Scientific)	K3 Direct Electron Detector (Gatan)
13	10291	mrc	N/A	Motion corrected 2D projection images of the N-terminal deleted innexin-6 gap junction hemichannels in nanodiscs.	1.232	300	2.7	35	Estimated with CTFFIND4	JEM-3000SFF (JEOL) Microscope	K2 Summit Direct Electron Detector (Gatan)
14	10669	mrc	N/A	Motion Corrected	0.685	200	2.7	44	−0.7 to −3.0	Titan Krios Microscope (FEI)	K2 Summit Direct Electron Detector (Gatan)
15	10077	mrc	N/A	Motion Corrected	1.16	300	2.7	30	-0.7 to -2.6	Titan Krios Microscope (FEI)	Falcon II Direct Detector
16	10061	mrc	N/A	Motion Corrected	0.3185	300	2.7	45	0.6 to 2.0	FEI TITAN KRIOS	GATAN K2 (4k x 4k)
17	10028	mrc	N/A	Motion Corrected	1.34	300	2.7	20	0.8 to 3.8	Titan Krios Microscope (FEI)	FEI Falcon II Detector
18	10096	mrc	N/A	Motion Corrected	1.31	300	2.7	82	-0.75 to -3.0	Titan Krios Microscope (FEI)	K2 Summit Direct Electron Detector (Gatan)
19	10737	tiff	mrc	NA	1	300	2.7	58		Titan Krios Microscope	GATAN K3 (6k x 4k)
20	10387	mrc	N/A	Motion Corrected	0.79	300	2.7	45	1.5 - 3.0	FEI TITAN KRIOS	GATAN K2 SUMMIT (4k x 4k)
21	10532	mrc	N/A	Motion Corrected	1.03	300	2.7	45		FEI TITAN KRIOS	FEI FALCON IV (4k x 4k)
22	10240	mrc	N/A	Motion Corrected	1.0961	300	2.7	62.61	-1.5 to -2.5	Titan Krios Microscope	GATAN K2 SUMMIT (4k x 4k)
23	10005	mrc	N/A	Motion Corrected	1.2156	200	2.7	41	1.5 to 3.0	FEI POLARA 300	GATAN K2 (4k x 4k)
24	10017	mrc	N/A	Motion Corrected	1.77	300	2.7	24	1.359 to 4.962	FEI POLARA 300	FEI FALCON II (4k x 4k)
25	10075	mrc	N/A	Motion Corrected	1.16	300	2.7	35	0.5 to 2.5	FEI TITAN KRIOS	FEI FALCON II (4k x 4k)
26	10184	mrc	N/A	Motion Corrected	0.85	300	2.7	65		FEI TITAN KRIOS	GATAN K2 QUANTUM (4k x 4k)
27	10059	mrc	N/A	Motion Corrected	1.2156	300	2.7	41	0.7 to 2.2	FEI POLARA 300	GATAN K2 SUMMIT (4k x 4k)
28	10406	mrc	N/A	Motion Corrected	1.07	300	2.7	58	0.8 to 2.7	FEI TITAN KRIOS	GATAN K2 SUMMIT (4k x 4k)
29	10590	mrc	N/A	Motion Corrected	1.5	200	2.7	66.7		FEI TALOS ARCTICA	GATAN K2 SUMMIT (4k x 4k)
30	10093	mrc	N/A	Motion Corrected	1.2156	300	2.7	54	-1.4 to -3.3	FEI POLARA 300	GATAN K2 SUMMIT (4k x 4k)
31	10345	mrc	N/A	Motion Corrected	1.345	300	2.7	70		FEI TITAN KRIOS	GATAN K2 SUMMIT (4k x 4k)
32	11056	tiff	dm4	NA	0.83	300	2.7	66	0.8 to 1.6	FEI TITAN KRIOS	GATAN K3 (6k x 4k)
33	10852	tiff	dm4	NA	0.91	200	2.7	45		FEI TALOS ARCTICA	GATAN K3 (6k x 4k)
34	10947	mrc	N/A	Motion Corrected	0.83	300	2.7	45	0.8-2.5	TFS Krios	FEI FALCON IV (4k x 4k)
