# Supplementary material for: A large expert-curated cryo-EM image dataset for machine learning protein particle picking
Source: Sci Data. 2023 Jun 22;10:392. doi: 10.1038/s41597-023-02280-2 (PMC10287764; doi:10.1038/s41597-023-02280-2)
Supplement: Supplementary file 3 — Table S2 [file 41597_2023_2280_MOESM3_ESM.xlsx]

## Sheet: Sheet1
Table S2: Intermediate metadata associated with various steps of data curation.
		Metadata for 'Manual Particle Picking'				Metadata for '2D class formation'					Metadata for initial 'select 2D' step for manually picked particles						Metadata for 'Particle Inspection''				Metadata for Final 2D class Selection
SN	EMPAIR ID	Particle Diameter (A)	Number of Micrographs used for Manual Particle Pick	Number of Manually Picked Particles	Average picked particles/ Micrograph	Number of 2D classes	Window inner radius	Window outer radius	Re-center mask threshold	Number of iteration to anneal sigma	Number of selected 2D template class	Number of Selected Particles	Angular sampling (degrees)	Min. separation dist (diameters)	Number of Picked Particles	Total Number of Picked particles/ Micrograph	Optimum Power Score Range	NCC Score	Total Number of Particles Extracted	Extraction box size (pix)	Number of Picked True Protein Particles
1	10389	200	44	1388	31.5455	20	0.85	0.99	0.2	15	4	1267	5	0.5	100822	336	776-1604	0.25	14789	256	10870
2	10081	200	14	1102	78.7143	20	0.85	0.99	0.2	15	11	907	5	0.5	259304	864	527-988	0.4	51644	256	39352
3	10289	200	15	1258	83.8667	20	0.85	0.99	0.2	15	8	909	5	0.5	255288	851	216-298	0.3	96350	256	61517
4	11057	140	20	1008	50.4	20	0.85	0.99	0.2	15	8	773	5	0.5	314553	1049	629-1316	0.35	95858	256	45219
5	10444	180	12	1329	110.75	20	0.85	0.99	0.2	15	8	1105	5	0.5	227813	759	860-1890	0.32	80527	256	58731
6	10576	180	15	1154	76.9333	20	0.85	0.99	0.2	15	8	847	5	0.5	322018	1092	892-1223	0.37	102127	256	75220
7	10816	180	22	1439	65.4091	20	0.85	0.99	0.2	15	9	911	5	0.5	228911	763	1056-1624	0.3	61005	256	45363
8	10526	400	25	1035	41.4	20	0.85	0.99	0.2	15	14	1035	5	0.5	130339	443	1121-2775	0	9431	256	3265
9	11051	180	14	1313	93.7857	20	0.85	0.99	0.2	15	12	907	5	0.5	168161	561	1128-1724	0.3	99741	256	83227
10	10760	130	10	1492	149.2	20	0.85	0.99	0.2	15	5	918	5	0.5	376950	1257	109-276	0.3	328671	256	173664
11	11183	140	14	1411	100.786	20	0.85	0.99	0.2	15	6	730	5	0.5	414224	1381	816-1305	0.3	282381	256	80014
12	10671	110	10	1479	147.9	20	0.85	0.99	0.2	15	6	996	5	0.5	421917	1416	679-834	0.41	208388	256	69012
13	10291	160	10	1181	118.1	20	0.85	0.99	0.2	15	5	806	5	0.5	312021	1040	721-1004	0.27	189644	256	99808
14	10669	500	13	494	38	20	0.85	0.99	0.2	15	3	182	5	0.5	70411	235	176-442	0.3	32264	256	19660
15	10077	250	12	1298	108.167	20	0.85	0.99	0.2	15	8	794	5	0.5	135658	452	109739-157777	0.28	50690	256	31919
16	10061	150	13	845	65	20	0.85	0.99	0.2	15	6	421	5	0.5	172387	575	14-25	0.3	76032	256	35218
17	10028	300	11	958	87.0909	20	0.85	0.99	0.2	15	8	676	5	0.5	133761	446	109119-179364	0.26	34677	360	26391
18	10096	110	10	1752	175.2	20	0.85	0.99	0.2	15	4	1232	5	0.5	397483	1325	98-177	0.3	310893	256	231351
19	10737	179	12	520	43.3333	20	0.85	0.99	0.2	15	10	393	5	0.5	310860	1065	877-1378	0.35	78107	256	59265
20	10387	168	12	598	49.8333	20	0.85	0.99	0.2	15	12	550	5	0.5	153183	511	104-378	0	108825	256	101778
21	10532	179	11	380	34.5455	20	0.85	0.99	0.2	15	10	237	5	0.5	263781	879	206914-437625	0.44	132706	256	87933
22	10240	170	10	609	60.9	30	0.85	0.99	0.2	15	23	573	5	0.5	257543	858	129-419	0.41	99468	256	85958
23	10005	172	8	568	71	20	0.85	0.99	0.2	15	14	566	5	0.5	29971	999	453-955	0.47	5831	256	5374
24	10017	190	6	468	78	40	0.85	0.99	0.2	15	15	443	5	0.5	102207	1217	547580-1060246	0.42	67592	256	49391
25	10075	270	16	388	24.25	30	0.85	0.99	0.2	15	13	386	5	0.5	165894	553	115763-230208	0.33	13892	256	12682
26	10184	100	10	339	33.9	20	0.85	0.99	0.2	15	14	337	5	0.5	389000	1297	32-57	0.44	318299	256	219849
27	10059	160	8	656	82	25	0.85	0.99	0.2	15	19	655	5	0.5	294889	1013	27-64	0.26	255618	256	190398
28	10406	240	12	1047	87	20	0.85	0.99	0.2	15	12	850	5	0.5	87435	366	28-396	0.3	36165	416	24703
29	10590	236	10	670	67	25	0.85	0.99	0.2	15	22	639	5	0.5	168939	563	39-108	0.33	85271	256	62493
30	10093	208	9	481	53.4444	25	0.85	0.99	0.2	15	9	452	5	0.5	244007	813	44-73	0.36	67426	256	56394
31	10345	200	21	933	44.4286	50	0.85	0.99	0.2	15	18	724	5	0.5	187875	626	37-59	0.39	24669	300	15894
32	11056	136	20	737	37	30	0.85	0.99	0.2	15	20	731	5	0.5	308971	1013	775-1580	0.44	167752	256	125908
33	10852	112	12	974	81	30	0.85	0.99	0.2	15	25	971	5	0.5	497054	1449	741-1397	0.44	445788	256	310291
34	10947	200	31	702	23	20	0.85	0.99	0.2	15	12	560	5	0.5	237277	593	744-1113	0.34	110830	256	106393
