# Supplementary material for: A large expert-curated cryo-EM image dataset for machine learning protein particle picking
Source: Sci Data. 2023 Jun 22;10:392. doi: 10.1038/s41597-023-02280-2 (PMC10287764; doi:10.1038/s41597-023-02280-2)
Supplement: Supplementary file 4 — Table S3 [file 41597_2023_2280_MOESM4_ESM.xlsx]

## Sheet: Sheet1
Table S3: Diversity of cryo-EM micrographs included in CryoPPP database
SN	EMPAIR ID	Protein Type	Source Organism	Total Structure Weight (kDa)	Features of Micrographs
1	10389	Metal Binding Protein	Yersinia enterocolitica W22703	1042.17	abundance of ice patches + dispersed protein particles + low number of particles per micrograph
2	10081	Transport Protein	Homo sapiens	298.57	distinct protein particles visible though Naked eyes + ideal micrographs with less ice patches + moderate density of particles
3	10289	Transport Protein	Caenorhabditis elegans	361.39	mono-disperse distribution + moderate contrast + different particle orientation
4	11057	Hydrolase	Sus scrofa	149.43	difficult to identify particles + sub optimal particle concentration + ice issues
5	10444	Membrane Protein	Oryzias latipes	295.89	monodisperse distribution + particles with sufficient contrast easily identified by eye
6	10576	Nuclear Protein (DNA)	Mus musculus	290.21	low contrast micrographs + difficult to recognize and pick particles
7	10816	Transport Protein	Homo sapiens	166.62	variation in ice thickness
8	10526	Ribosome (50S)	Escherichia coli	1085.81	extremely high ice contamination + variation in ice thickness
9	11051	Transcription/DNA/RNA	Bacillus subtilis	357.31	non differentiable textured particles + wide variations in protein particle conformations
10	10760	Membrane Protein	Homo sapiens	321.69	abundance of ice patches + mono-disperse distribution + particles with sufficient contrast easily identified by eye
11	11183	Signaling Protein	Bos taurus	139.36	sub optimal particle concentration + varying ice thickness
12	10671	Signaling Protein	Homo sapiens	77.14	extremely small protein particles + high density protein particles
13	10291	Transport Protein	Caenorhabditis elegans	361.39	distinct protein particles distinguishable through naked eyes + ideal micrographs with low ice patches + moderate density
14	10669	Proteasome (Plant Protein)	Homo sapiens	1681.81	carbon edges presence + disperse and distinct top, side and inclined views of particles
15	10077	Ribosome (70S)	Escherichia coli	2,198.78	moderate contrast and moderate edge textured particles + monodisperse distribution
16	10061	Hydrolase (Beta-galactosidase)	Escherichia coli K-12	467.06	aggregated protein particles + sub optimal particle concentration
17	10028	Ribosome (80S)	Plasmodium falciparum	2135.89	particles with sufficient contrast + mono-dispersed particles
18	10096	Viral Protein	Influenza A virus (A/Hong Kong/1/1968(H3N2))	150*	differentiable textured particles + high number of ice patches + distributed top, side and inclined views of particles
19	10737	Membrane Protein (E-coli)	Escherichia coli	155.83	mono-dispersed particles + sufficient contrast identifiable by naked eye
20	10387	Viral Protein (DNA)	Human immunodeficiency virus 1	185.87	highly aggregated protein particles + difficult to pick particles
21	10532	Viral Protein	Influenza A virus subtype H3N2	191.76	extreme ice contamination + moderate contrast particles
22	10240	Lipid Transport Protein	Neosartorya fumigata	171.72	particles with moderate contrast
23	10005	TRPV1 Tansport protein	Rattus norvegicus	272.97	high carbon edge regions + diverse orientation of particles
24	10017	β -galactosidase	Escherichia coli K-12	450*	mono-dispersed particles + sufficient contrast identifiable by naked eye
25	10075	Bacteriophage MS2	Enterobacterio phage MS2	1000*	ice contaminations + sufficient contrast identifiable by naked eye
26	10184	Aldolase	Oryctolagus cuniculus	150*	mono-dispersed compact particles
27	10059	Transport Protein (TRPV1)	Haplopelma schmidti	317.88	mono-dispersed particles + sufficient contrast
28	10406	Ribosome (70S)	Acinetobacter baumannii	632.89	mono-dispersed particles + moderate protein edge texture
29	10590	TRPV1 with DkTx and RTX	Homo sapiens	1000*	high contrast visible through naked eye + mono dispersed particles + ice contaminations
30	10093	Membrane Protein	Drosophila melanogaster	779.4	particles with heterogenous confirmation
31	10345	Signaling Protein	Mus musculus	244.68	sub-optimal concentration + ice patches + non-differentiable textured particle edges
32	11056	Transport Protein	Mus musculus	88.94	abundance of ice patches + differentiable textured particles + mono-dispersed particles
33	10852	Signaling Protein	Escherichia coli	157.81	mono-dispersed small particles + sufficient contrast identified by eye
34	10947	Viral Protein	Severe acute respiratory syndrome coronavirus 2	443.92	ice contaminations + moderate contrast
